# Supplementary material for: The Toxin of VapBC-1 Toxin-Antitoxin Module from Leptospira interrogans Is a Ribonuclease That Does Not Arrest Bacterial Growth but Affects Cell Viability
Source: Microorganisms. 2024 Aug 13;12(8):1660. doi: 10.3390/microorganisms12081660 (PMC11356721; doi:10.3390/microorganisms12081660)
Supplement: Supplementary file 1 [file microorganisms-12-01660-s001.zip]

Archive with 1 entries (1 files):
- microorganisms-3140529-supplementary.pdf
